# Supplementary material for: Experimental and DFT Study of Monensinate and Salinomycinate Complexes Containing {Fe3(µ3–O)}7+ Core
Source: Molecules. 2024 Jan 11;29(2):364. doi: 10.3390/molecules29020364 (PMC10818969; doi:10.3390/molecules29020364)
Supplement: Supplementary file 1 [file molecules-29-00364-s001.zip]

Archive with 1 entries (1 files):
- molecules-2810336-supplementary.pdf
